# Supplementary material for: Effectiveness of coral relocation as a mitigation strategy in Kāne‘ohe Bay, Hawai‘i
Source: PeerJ. 2017 May 23;5:e3346. doi: 10.7717/peerj.3346 (PMC5444363; doi:10.7717/peerj.3346)
Supplement: Data S1 [file peerj-05-3346-s001.xlsx]

## Sheet: 2005-2016_Percent
2016	Coralline algae	Montipora capitata	Porites compressa	Pocillopora damicornis	Rubble	Silt	Turf algae	N/C	Porifera	Opheodesoma	Sand	Other	Substrate	Macroalgae			Total
160711 1B	1.5	0	0	0	74.5	23.5	0.5	0	0	0	0	N	0	0			100
160711 2A	1.5	13	33	0	12.5	29	11	0	0	0	0	N	0	0			100
160711 3A	55	0	0	0	1	0	15.5	3	0	0	0	N	0	25.5			100
160711 4A	1	13	0	0	26.5	47	12	0.5	0	0	0	N	0	0			100
160711 5D	1.5	21	0	0	6	10	58.5	2.5	0.5	0	0	N	0	0			100
160711 6B	8	3	0	0	7	46	33.5	0	0	1	1.5	N	0	0			100
160711 7A	0	28	0	0	1	0	5	2.5	0.5	0	0	N	0.5	62.5			100
160711 8C	0	0	3.5	0	1.5	95	0	0	0	0	0	N	0	0			100
160712 9C	6	7.5	22.5	0	20.5	33.5	9.5	0.5	0	0	0	N	0	0			100
160711 10B	0	7.5	13	0	1.5	40.5	1.5	1.5	0	0	0	N	0	34.5			100
2013	Coralline algae	Montipora capitata	Porites compressa	Pocillopora damicornis	Rubble	Silt	Turf algae	N/C	Porifera	Opheodesoma	Sand	Other	Substrate	Macroalgae
2013_1B	0	0	48	0		37.5	11		0	N	N	0	3.5	0			100
2013_2A	0	19.5	0	0		43	28.5		4.5	N	N	0	1.5	3			100
2013_3A	10.5	0	37.5	0		0	39.5		0	N	N	0	12.5	0			100
2013_4A	0	19.5	23.5	0		11	35		0	N	N	0	11	0			100
2013_5D	0	21	0	0		45	25		0	N	N	1	4	4			100
2013_6B	0	17.5	2.5	0		79	1		0	N	N	0	0	0			100
2013_7A	0	49	0	0		0	1.5		0	N	N	0	2.5	47			100
2013_8C	0	0	95	0		0	4		0	N	N	0.5	0.5	0			100
2013_9C	0	53.5	7	0		29	3.5		0.5	N	N	1	5.5	0			100
2013_10B	8.5	0.5	45	3.5		8.5	25.5		2	N	N	0.5	6	0			100
2008	Coralline Algae	Montipora capitata	Porites compressa	Pocillopora damicornis	Rubble	Silt	Turf algae	N/C	Porifera	Opheodesoma	Sand	Other	Substrate	MacroAlgae	Sabellastarte	Mycales
2008_2A	0	6	10	0	35	42	0	0	1			1	4	1	0		100
2008_3A	4	0	17	0	10	2	5	0	0			3	59	0	0		100
2008_4A	0	6	2	0	20	33	2	0	0			3	33	0	1		100
2008_5D	0	68	0	0	11	15	0	0	1			4	1	0	0		100
2008_6B	0	34	7	0	13	40	0	0	0			6	0	0	0		100
2008_7A	0	53	8	0	10	12	1	0	0			9	6	0	1		100
2008_8C	0	5	28	0	21	37	0	0	1			2	6	0	0		100
2008_9C	0	1	0	2	5	29	0	0	2			2	58	0	1		100			_
2008_10B	0	4	0	0	42	49	0	0	2			1	0	0	0	2	100
2005	Coralline Algae	Montipora capitata	Porites compressa	Pocillopora damicornis	Rubble	Silt	Turf algae	N/C	Porifera	Opheodesoma	Sand	Other	Substrate	MacroAlgae	Sabellastarte	Mycales	Total
2005_2A	0	1	0	0	65	34	0	0	0			0	0	0	0	0	100
2005_3A	0	0	11	0	3	0	0	0	0			5	81	0	0	0	100
2005_4A	0	6	1	0	16	3	0	1	0			0	73	0	0	0	100
2005_5D	0	1	0	0	57	2	0	0	0			0	40	0	0	0	100
2005_6B	0	2	0	0	25	64	0	1	4			0	4	0	0	0	100
2005_7A	0	2	2	0	94	0	1	0	0			0	1	0	0	0	100
2005_8C	0	0	0	0	26	47	0	0	0			0	27	0	0	0	100
2005_9C	0	3	7	0	68	7	0	0	0			0	15	0	0	0	100
2005_10B	0	0	4	0	96	0	0	0	0			0	0	0	0	0	100

## Sheet: Stat_Data
FID	Pin_ID	Percent	Propotion	Coral_Noncoral	Coral_sp	Year
160711 1B	1	1.5	0.015	nc	cca	2016
160711 2A	2	1.5	0.015	nc	cca	2016
160711 3A	3	55	0.55	nc	cca	2016
160711 4A	4	1	0.01	nc	cca	2016
160711 5D	5	1.5	0.015	nc	cca	2016
160711 6B	6	8	0.08	nc	cca	2016
160711 7A	7	0	0	nc	cca	2016
160711 8C	8	0	0	nc	cca	2016
160712 9C	9	6	0.06	nc	cca	2016
160711 10B	10	0	0	nc	cca	2016
160711 1B	1	0	0	coral	Mc	2016
160711 2A	2	13	0.13	coral	Mc	2016
160711 3A	3	0	0	coral	Mc	2016
160711 4A	4	13	0.13	coral	Mc	2016
160711 5D	5	21	0.21	coral	Mc	2016
160711 6B	6	3	0.03	coral	Mc	2016
160711 7A	7	28	0.28	coral	Mc	2016
160711 8C	8	0	0	coral	Mc	2016
160712 9C	9	7.5	0.075	coral	Mc	2016
160711 10B	10	7.5	0.075	coral	Mc	2016
160711 1B	1	0	0	coral	Pc	2016
160711 2A	2	33	0.33	coral	Pc	2016
160711 3A	3	0	0	coral	Pc	2016
160711 4A	4	0	0	coral	Pc	2016
160711 5D	5	0	0	coral	Pc	2016
160711 6B	6	0	0	coral	Pc	2016
160711 7A	7	0	0	coral	Pc	2016
160711 8C	8	3.5	0.035	coral	Pc	2016
160712 9C	9	22.5	0.225	coral	Pc	2016
160711 10B	10	13	0.13	coral	Pc	2016
160711 1B	1	0	0	coral	Pd	2016
160711 2A	2	0	0	coral	Pd	2016
160711 3A	3	0	0	coral	Pd	2016
160711 4A	4	0	0	coral	Pd	2016
160711 5D	5	0	0	coral	Pd	2016
160711 6B	6	0	0	coral	Pd	2016
160711 7A	7	0	0	coral	Pd	2016
160711 8C	8	0	0	coral	Pd	2016
160712 9C	9	0	0	coral	Pd	2016
160711 10B	10	0	0	coral	Pd	2016
2013_1B	1	0	0	nc	cca	2012
2013_2A	2	0	0	nc	cca	2012
2013_3A	3	10.5	0.105	nc	cca	2012
2013_4A	4	0	0	nc	cca	2012
2013_5D	5	0	0	nc	cca	2012
2013_6B	6	0	0	nc	cca	2012
2013_7A	7	0	0	nc	cca	2012
2013_8C	8	0	0	nc	cca	2012
2013_9C	9	0	0	nc	cca	2012
2013_10B	10	8.5	0.085	nc	cca	2012
2013_1B	1	0	0	coral	Mc	2012
2013_2A	2	19.5	0.195	coral	Mc	2012
2013_3A	3	0	0	coral	Mc	2012
2013_4A	4	19.5	0.195	coral	Mc	2012
2013_5D	5	21	0.21	coral	Mc	2012
2013_6B	6	17.5	0.175	coral	Mc	2012
2013_7A	7	49	0.49	coral	Mc	2012
2013_8C	8	0	0	coral	Mc	2012
2013_9C	9	53.5	0.535	coral	Mc	2012
2013_10B	10	0.5	0.005	coral	Mc	2012
2013_1B	1	48	0.48	coral	Pc	2012
2013_2A	2	0	0	coral	Pc	2012
2013_3A	3	37.5	0.375	coral	Pc	2012
2013_4A	4	23.5	0.235	coral	Pc	2012
2013_5D	5	0	0	coral	Pc	2012
2013_6B	6	2.5	0.025	coral	Pc	2012
2013_7A	7	0	0	coral	Pc	2012
2013_8C	8	95	0.95	coral	Pc	2012
2013_9C	9	7	0.07	coral	Pc	2012
2013_10B	10	45	0.45	coral	Pc	2012
2013_1B	1	0	0	coral	Pd	2012
2013_2A	2	0	0	coral	Pd	2012
2013_3A	3	0	0	coral	Pd	2012
2013_4A	4	0	0	coral	Pd	2012
2013_5D	5	0	0	coral	Pd	2012
2013_6B	6	0	0	coral	Pd	2012
2013_7A	7	0	0	coral	Pd	2012
2013_8C	8	0	0	coral	Pd	2012
2013_9C	9	0	0	coral	Pd	2012
2013_10B	10	3.5	0.035	coral	Pd	2012
2008_2A	2	0	0	nc	cca	2008
2008_3A	3	4	0.04	nc	cca	2008
2008_4A	4	0	0	nc	cca	2008
2008_5D	5	0	0	nc	cca	2008
2008_6B	6	0	0	nc	cca	2008
2008_7A	7	0	0	nc	cca	2008
2008_8C	8	0	0	nc	cca	2008
2008_9C	9	0	0	nc	cca	2008
2008_10B	10	0	0	nc	cca	2008
2008_2A	2	6	0.06	coral	Mc	2008
2008_3A	3	0	0	coral	Mc	2008
2008_4A	4	6	0.06	coral	Mc	2008
2008_5D	5	68	0.68	coral	Mc	2008
2008_6B	6	34	0.34	coral	Mc	2008
2008_7A	7	53	0.53	coral	Mc	2008
2008_8C	8	5	0.05	coral	Mc	2008
2008_9C	9	1	0.01	coral	Mc	2008
2008_10B	10	4	0.04	coral	Mc	2008
2008_2A	2	10	0.1	coral	Pc	2008
2008_3A	3	17	0.17	coral	Pc	2008
2008_4A	4	2	0.02	coral	Pc	2008
2008_5D	5	0	0	coral	Pc	2008
2008_6B	6	7	0.07	coral	Pc	2008
2008_7A	7	8	0.08	coral	Pc	2008
2008_8C	8	28	0.28	coral	Pc	2008
2008_9C	9	0	0	coral	Pc	2008
2008_10B	10	0	0	coral	Pc	2008
2008_2A	2	0	0	coral	Pd	2008
2008_3A	3	0	0	coral	Pd	2008
2008_4A	4	0	0	coral	Pd	2008
2008_5D	5	0	0	coral	Pd	2008
2008_6B	6	0	0	coral	Pd	2008
2008_7A	7	0	0	coral	Pd	2008
2008_8C	8	0	0	coral	Pd	2008
2008_9C	9	2	0.02	coral	Pd	2008
2008_10B	10	0	0	coral	Pd	2008
2005_2A	2	0	0	nc	cca	2005
2005_3A	3	0	0	nc	cca	2005
2005_4A	4	0	0	nc	cca	2005
2005_5D	5	0	0	nc	cca	2005
2005_6B	6	0	0	nc	cca	2005
2005_7A	7	0	0	nc	cca	2005
2005_8C	8	0	0	nc	cca	2005
2005_9C	9	0	0	nc	cca	2005
2005_10B	10	0	0	nc	cca	2005
2005_2A	2	1	0.01	coral	Mc	2005
2005_3A	3	0	0	coral	Mc	2005
2005_4A	4	6	0.06	coral	Mc	2005
2005_5D	5	1	0.01	coral	Mc	2005
2005_6B	6	2	0.02	coral	Mc	2005
2005_7A	7	2	0.02	coral	Mc	2005
2005_8C	8	0	0	coral	Mc	2005
2005_9C	9	3	0.03	coral	Mc	2005
2005_10B	10	0	0	coral	Mc	2005
2005_2A	2	0	0	coral	Pc	2005
2005_3A	3	11	0.11	coral	Pc	2005
2005_4A	4	1	0.01	coral	Pc	2005
2005_5D	5	0	0	coral	Pc	2005
2005_6B	6	0	0	coral	Pc	2005
2005_7A	7	2	0.02	coral	Pc	2005
2005_8C	8	0	0	coral	Pc	2005
2005_9C	9	7	0.07	coral	Pc	2005
2005_10B	10	4	0.04	coral	Pc	2005
2005_2A	2	0	0	coral	Pd	2005
2005_3A	3	0	0	coral	Pd	2005
2005_4A	4	0	0	coral	Pd	2005
2005_5D	5	0	0	coral	Pd	2005
2005_6B	6	0	0	coral	Pd	2005
2005_7A	7	0	0	coral	Pd	2005
2005_8C	8	0	0	coral	Pd	2005
2005_9C	9	0	0	coral	Pd	2005
2005_10B	10	0	0	coral	Pd	2005
