# Supplementary material for: Effectiveness of coral relocation as a mitigation strategy in Kāne‘ohe Bay, Hawai‘i
Source: PeerJ. 2017 May 23;5:e3346. doi: 10.7717/peerj.3346 (PMC5444363; doi:10.7717/peerj.3346)
Supplement: Data S2 [file peerj-05-3346-s002.xlsx]

## Sheet: Data
DATE	ISLAND	LOCATION	SITE	DEPTH (m)	OBSERVER	TRANSECT	Species	COUNT	MinTL (cm)	MaxTL (cm)	AvgTL (cm)	TL to SL	AvgSL (cm)	AvgSL (mm)	a	b	W (Biomass, g )	Total Biomass (g)	Tot Biomass (kg)	mT	meters2	hectare	mT/hectare	mT/km2	Trophic	Endemism		TaxonName	SpeciesCode	A	B	Mobility	Length Type	Source	TL TO SL_FL	Comments	Trophic	consumer	Endemic
2016-07-11	HIMB	Dredged Reef	1	2	KR	1	DAAL	3	10	10	10	0.79	7.9	79	1.7e-05	3.32	33.929	101.787	0.101787	0.000101787	125	0.0125	0.00814296	0.814296	Z	E		Abudefduf abdominalis	ABAB	0.00038	2.61	S1	SL	HCFRU	0.77		Z		E
2016-07-11	HIMB	Dredged Reef	1	2	KR	1	DAAL	9	12	12	12	0.79	9.48	94.8	1.7e-05	3.32	62.1516	559.365	0.559365	0.000559365	125	0.0125	0.0447492	4.47492	Z	E	The formula for length-weight conversion is:	Abudefduf sordidus	ABSO	0.00038	2.61	S1	SL	HCFRU	0.8	ABAB USED	H		I
2016-07-11	HIMB	Dredged Reef	1	2	KR	1	DAAL	1	8	8	8	0.79	6.32	63.2	1.7e-05	3.32	16.1745	16.1745	0.0161745	1.61745e-05	125	0.0125	0.00129396	0.129396	Z	E	W=a(SL)b	Abudefduf vaigiensis	ABVA	0.00038	2.61	S1	SL	HCFRU	1	ABAB USED	Z		I
2016-07-11	HIMB	Dredged Reef	1	2	KR	1	DAAL	10	11	11	11	0.79	8.69	86.9	1.7e-05	3.32	46.558	465.58	0.46558	0.00046558	125	0.0125	0.0372464	3.72464	Z	E		Acanthurus achilles	ACAC	0.00011	2.87	S1	SL	HCFRU	0.83		H		I
2016-07-11	HIMB	Dredged Reef	1	2	KR	1	DAAL	3	10	10	10	0.79	7.9	79	1.7e-05	3.32	33.929	101.787	0.101787	0.000101787	125	0.0125	0.00814296	0.814296	Z	E	W=weight (grams)	Acanthurus blochii	ACBL	2e-05	3	S2	SL	PEARL HARBOR STUDY	0.79	ACDU USED	H		I
2016-07-11	HIMB	Dredged Reef	1	2	KR	1	ABAB	2	14	14	14	0.77	10.78	107.8	0.00038	2.61	76.7218	153.444	0.153444	0.000153444	125	0.0125	0.0122755	1.22755	Z	E	a & b are the fitting parameters	Acanthurus dussumieri	ACDU	2e-05	3	S2	SL	PEARL HARBOR STUDY	0.79		H		I
2016-07-11	HIMB	Dredged Reef	1	2	KR	1	ABAB	11	8	8	8	0.77	6.16	61.6	0.00038	2.61	17.8069	195.876	0.195876	0.000195876	125	0.0125	0.0156701	1.56701	Z	E	SL= standard length to the tail fork (mm)	Acanthurus guttatus	ACGU	4.4e-05	3.08	S2	SL	HCFRU	0.81		H		I
2016-07-11	HIMB	Dredged Reef	1	2	KR	1	ABAB	33	15	15	15	0.77	11.55	115.5	0.00038	2.61	91.8592	3031.35	3.03135	0.00303135	125	0.0125	0.242508	24.2508	Z	E		Acanthurus leucopareius	ACLE	4.4e-05	3.08	S2	SL	HCFRU	0.81		H		I
2016-07-11	HIMB	Dredged Reef	1	2	KR	1	ACDU	1	15	15	15	0.79	11.85	118.5	2e-05	3	33.2801	33.2801	0.0332801	3.32801e-05	125	0.0125	0.00266241	0.266241	H	I	Note: If the fish lengths were estimated to Total Length	Acanthurus nigricans	ACNC	0.0001	2.85	S1	SL	HCFRU	0.73	ACNR USED	H		I
2016-07-11	HIMB	Dredged Reef	1	2	KR	1	ACDU	7	14	14	14	0.79	11.06	110.6	2e-05	3	27.058	189.406	0.189406	0.000189406	125	0.0125	0.0151525	1.51525	H	I	(TL) then use the TL TO SL_FL conversion column	Acanthurus nigrofuscus	ACNF	0.0001	2.85	S1	SL	HCFRU	0.76		H		I
2016-07-11	HIMB	Dredged Reef	1	2	KR	1	ACDU	9	15	15	15	0.79	11.85	118.5	2e-05	3	33.2801	299.521	0.299521	0.000299521	125	0.0125	0.0239617	2.39617	H	I		Acanthurus nigroris	ACNR	0.0001	2.85	S2	SL	HCFRU	0.76		H		I
2016-07-11	HIMB	Dredged Reef	1	2	KR	1	ACDU	15	14	14	14	0.79	11.06	110.6	2e-05	3	27.058	405.87	0.40587	0.00040587	125	0.0125	0.0324696	3.24696	H	I		Acanthurus olivaceus	ACOL	3.6e-05	3.05	S2	SL	HCFRU	0.75		H		I
2016-07-11	HIMB	Dredged Reef	1	2	KR	1	SCSP	40	3	5	4	0.85	3.4	34	8.6e-06	3.31	1.00854	40.3417	0.0403417	4.03417e-05	125	0.0125	0.00322733	0.322733	H	I		Acanthurus thompsoni	ACTH	0.0001	2.85	S1	SL	HCFRU	0.75		Z		I
2016-07-11	HIMB	Dredged Reef	1	2	KR	1	SCSP	20	4	4	4	0.85	3.4	34	8.6e-06	3.31	1.00854	20.1708	0.0201708	2.01708e-05	125	0.0125	0.00161367	0.161367	H	I		Acanthurus triostegus	ACTR	5.5e-06	3.45	S2	SL	HCFRU	0.8		H		I
2016-07-11	HIMB	Dredged Reef	1	2	KR	1	SCSP	30	5	5	5	0.85	4.25	42.5	8.6e-06	3.31	2.11089	63.3267	0.0633267	6.33267e-05	125	0.0125	0.00506614	0.506614	H	I		Acanthurus xanthopterus	ACXA	2.8e-05	3	S2	SL	PEARL HARBOR STUDY	0.74		H		I
2016-07-11	HIMB	Dredged Reef	1	2	KR	1	SCSP	15	4	7	5.5	0.85	4.675	46.75	8.6e-06	3.31	2.89385	43.4077	0.0434077	4.34077e-05	125	0.0125	0.00347262	0.347262	H	I		Aluterus scriptus	ALSC	9.1e-05	2.79	S2	TL	FISHBASE	1		H		I
2016-07-11	HIMB	Dredged Reef	1	2	KR	1	ZEVE	1	15	15	15	0.91	13.65	136.5	0.00054	2.49	111.911	111.911	0.111911	0.000111911	125	0.0125	0.00895291	0.895291	H	I		Amblycirrhitus bimacula	AMBI	3.7e-06	3.52	R	SL	HCFRU	0.86	CIFA USED	MI		I
2016-07-11	HIMB	Dredged Reef	1	2	KR	1	ZEVE	5	8	8	8	0.91	7.28	72.8	0.00054	2.49	23.3938	116.969	0.116969	0.000116969	125	0.0125	0.00935752	0.935752	H	I		Anampses chrysocephalus	ANCH	6.2e-06	3.3	S1	SL	HCFRU	0.85		MI		E
2016-07-11	HIMB	Dredged Reef	1	2	KR	1	ZEVE	1	10	10	10	0.91	9.1	91	0.00054	2.49	40.7762	40.7762	0.0407762	4.07762e-05	125	0.0125	0.0032621	0.32621	H	I	To convert g/125m2 to mT/hectare used following formula	Antennarius commersoni	ANCO	0.00023984	2.79	R	SL	HCFRU	0.73	ANDR USED	P		I
2016-07-11	HIMB	Dredged Reef	1	2	KR	1	CHSO	3	14	14	14	0.88	12.32	123.2	6.8e-06	3.35	68.5575	205.672	0.205672	0.000205672	125	0.0125	0.0164538	1.64538	H	I	g*(10-6 )/125m2 *(10-4 )	Anampses cuvier	ANCU	1.3e-05	3.19	S1	SL	HCFRU	0.82		MI		E
2016-07-11	HIMB	Dredged Reef	1	2	KR	1	CHSO	3	12	12	12	0.88	10.56	105.6	6.8e-06	3.35	40.9056	122.717	0.122717	0.000122717	125	0.0125	0.00981735	0.981735	H	I		Antennarius drombus	ANDR	0.00023984	2.79	R	SL	HCFRU	0.83		P		E
2016-07-11	HIMB	Dredged Reef	1	2	KR	1	CHSO	2	15	15	15	0.88	13.2	132	6.8e-06	3.35	86.3837	172.767	0.172767	0.000172767	125	0.0125	0.0138214	1.38214	H	I		Aphareus furca	APFU	1.5e-05	2.96	T	SL	RALSTON	0.82	APRU USED	P		I
2016-07-11	HIMB	Dredged Reef	1	2	KR	1	CHSO	11	7	7	7	0.88	6.16	61.6	6.8e-06	3.35	6.72364	73.96	0.07396	7.396e-05	125	0.0125	0.0059168	0.59168	H	I		Apogon kallopterus	APKA	2.8e-05	3.03	R	SL	HCFRU	0.86		MI		I
2016-07-11	HIMB	Dredged Reef	1	2	KR	1	CHSO	20	5	7	6	0.88	5.28	52.8	6.8e-06	3.35	4.01174	80.2348	0.0802348	8.02348e-05	125	0.0125	0.00641878	0.641878	H	I		Apogon maculiferus	APMA	2e-05	3.11	R	SL	HCFRU	0.78		MI		E
2016-07-11	HIMB	Dredged Reef	1	2	KR	1	CAIG	1	45	45	45	0.95	42.75	427.5	3.592e-05	2.92	1728.5	1728.5	1.7285	0.0017285	125	0.0125	0.13828	13.828	P	I		Apogon menesemus	APME	9.2e-06	3.27	R	SL	HCFRU	0.83		MI		E
2016-07-11	HIMB	Dredged Reef	1	2	KR	1	CAIG	1	20	20	20	0.95	19	190	3.592e-05	2.92	161.919	161.919	0.161919	0.000161919	125	0.0125	0.0129535	1.29535	P	I		Apogonichthys perdix	APPE	3.185e-05	2.97	R	SL	HCFRU	0.79	FOA BRACHYGRAMMA USED	MI		I
2016-07-11	HIMB	Dredged Reef	1	2	KR	1	CAME	1	40	40	40	0.93	37.2	372	2.4e-05	2.99	1164.49	1164.49	1.16449	0.00116449	125	0.0125	0.093159	9.3159	P	I		Aprion virescens	APVI	1.5e-05	2.96	T	SL	HCFRU	0.81	APRU USED	P		I
2016-07-11	HIMB	Dredged Reef	1	2	KR	1	ACTR	1	12	12	12	0.8	9.6	96	5.5e-06	3.45	37.9488	37.9488	0.0379488	3.79488e-05	125	0.0125	0.00303591	0.303591	H	I		Arothron hispidus	ARHI	4e-05	3	S1	SL	PEARL HARBOR STUDY	0.86		MI		I
2016-07-11	HIMB	Dredged Reef	1	2	KR	1	ZEFL	1	16	16	16	0.91	14.56	145.6	0.00054	2.49	131.421	131.421	0.131421	0.000131421	125	0.0125	0.0105137	1.05137	H	I		Arothron meleagris	ARME	6e-08	4.36	S1	SL	HCFRU	0.86		C		I
2016-07-11	HIMB	Dredged Reef	1	2	KR	1	SCPS	10	7	10	8.5	0.85	7.225	72.25	8.6e-06	3.31	12.2251	122.251	0.122251	0.000122251	125	0.0125	0.00978006	0.978006	H	I		Asterropteryx semipunctatus	ASSE	6.93e-06	3.25	S1	SL	HCFRU	0.65	GNAN USED	SI		I
2016-07-11	HIMB	Dredged Reef	1	2	KR	2	SCPS	35	10	14	12	0.85	10.2	102	8.6e-06	3.31	38.2794	1339.78	1.33978	0.00133978	125	0.0125	0.107182	10.7182	H	I		Atherinomorus insularum	ATIN				SL	FISHBASE	0.85	Mean for Genus used, TL to SL para calculated	Z		E
2016-07-11	HIMB	Dredged Reef	1	2	KR	2	SCPS	20	12	14	13	0.85	11.05	110.5	8.6e-06	3.31	49.8916	997.832	0.997832	0.000997832	125	0.0125	0.0798266	7.98266	H	I		Aetobatus narinari	ATNA	4.37e-06	3.13	T	TL	FISHBASE	1		MI	C	I
2016-07-11	HIMB	Dredged Reef	1	2	KR	2	SCPS	58	6	8	7	0.85	5.95	59.5	8.6e-06	3.31	6.42909	372.887	0.372887	0.000372887	125	0.0125	0.029831	2.9831	H	I		Aulostomus chinensis	AUCH	1.4e-07	3.45	S2	SL	HCFRU	0.95		P		I
2016-07-11	HIMB	Dredged Reef	1	2	KR	2	GOSP	1	3	3	3	0.82	2.46	24.6	1.02e-05	3.23	0.317191	0.317191	0.000317191	3.17191e-07	125	0.0125	2.53753e-05	0.00253753	SI	I		Blenniidae	BLSP	1.02e-05	3.23	R	SL	HCFRU	0.8	EVPI USED	H		I
								384									4220.91											Bodianus bilunulatus	BOBI	2.3e-05	3.1	S2	SL	HCFRU	0.8		MI		I
																												Bothus mancus	BOMA	5.365e-05	2.8	S1	SL	HCFRU	0.82		MI		I
																												Brotula multibarbata	BRMU	2.42e-06	3.24		SL	HCFRU	0.8		MI		I
																												Carcharhinus amblyrhynchos	CAAB	7.84e-06	3.05	T	TL	Letourneur et al. 1998	1		P	A	I
																												Canthigaster amboinensis	CAAM	0.00262	2.21	S1	SL	HCFRU	0.83		H		I
																												Calotomus carolinus	CACA	8.7e-06	3.29	S2	SL	HCFRU	0.8		H		I
																												Canthigaster coronata	CACO	0.00025	2.63	S1	SL	HCFRU	0.83		SI		I
																												Cantherhines dumerilii	CADU	9e-06	3.26	S1	SL	HCFRU	0.85		C		I
																												Canthigaster epilampra	CAEP	0.00025	2.63	S1	SL	HCFRU	0.83	CAJA USED	MI		I
																												Carangoides ferdau	CAFÉ	0.0043	2.16	T	SL	HCFRU	0.83		MI		I
																												Carcharhinus galapagensis	CAGA	7.84e-06	3.05	T	TL	Letourneur et al. 1998	1	CAAB used	P	A	I
																												Caranx ignobilis	CAIG	3.592e-05	2.92	T	SL	HCFRU	0.95		P		I
																												Canthigaster jactator	CAJA	0.00025	2.63	S1	SL	HCFRU	0.83		H		E
																												Caranx lugubris	CALU	0.00061129	2.5	T	SL	HCFRU	0.82		P		I
																												Canthidermis maculatus	CAMA	0.000198	2.71	H	SL	HCFRU	0.89	MENI USED	Z		I
																												Caranx melampygus	CAME	2.4e-05	2.99	T	SL	HCFRU	0.93		P		I
																												Carcharhinus melanopterus	CAML	7.4e-07	3.649	T	TL	FISHBASE	1		P	A	I
																												Carangoides orthogrammus	CAOR	0.0043	2.16	T	SL	HCFRU	0.83	CAFÉ USED	P		I
																												Canthigaster rivulata	CARI	0.00025	2.63	S1	SL	HCFRU	0.83	CAJA USED	H		I
																												Cantherhines sandwichiensis	CASA	0.00029	2.59	S1	SL	HCFRU	0.85		H		E
																												Caranx sexfasciatus	CASE	3.7e-05	2.93	T	SL	FISHBASE	0.87		P		I
																												Caracanthus typicus	CATY	0.00023984	2.79	R	SL	HCFRU	0.83	Antennarius drombus used	MI		E
																												Cantherhines verecundus	CAVE	9.02e-06	3.26	S1	SL	HCFRU	0.85	CADU USED	H		E
																												Calotomus zonarchus	CAZO	8.7e-06	3.29	S2	SL	HCFRU	0.86		H		E
																												Cephalopholis argus	CEAR	1.6e-05	3.015	S1	TL	LETOURNEUR ET AL. 1998	1		P		X
																												Centropyge fisheri	CEFI	0.00035	2.63	S1	SL	HCFRU	0.9	CEPO USED	H		E
																												Centropyge loriculus	CELO	0.00035	2.63	R	SL	HCFRU	0.79		H		I
																												Centropyge potteri	CEPO	0.00035	2.63	R	SL	HCFRU	0.84		H		E
																												Chromis agilis	CHAG	4.7e-05	2.99	R	SL	HCFRU	0.79	CHOV USED	Z		I
																												Chaetodon auriga	CHAU	2.7e-05	3.12	S1	SL	HCFRU	0.85		SI		I
																												Chanos chanos	CHCH	1.863e-05	3.251	T	FL	LETOURNEUR ET AL 1998	0.75		H		I
																												Chaetodon citrinellus	CHCI	7.706e-05	2.89		SL	HCFRU	0.81	CHMI USED	C
																												Chaetodon ephippium	CHEP	2.65e-05	3.12		SL	HCFRU	0.81	CHAU USED	MI		I
																												Chaetodon fremblii	CHFR	9.5e-05	2.84	S1	SL	HCFRU	0.83		SI		E
																												Chromis hanui	CHHA	4.7e-05	2.99	R	SL	HCFRU	0.71	CHOV USED	Z		E
																												Cheilio inermis	CHIN	3e-06	3.066	S2	TL	LETOURNEUR ET AL. 1998	1		MI		I
																												Chaetodon kleinii	CHKL	7.7e-05	2.89	S1	SL	HCFRU	0.83	CHMI USED	Z		I
																												Chaetodon lineolatus	CHLI	3.4e-05	3	S1	SL	PEARL HARBOR STUDY	0.85	CHLI USED	SI		I
																												Chaetodon lunulatus	CHLT	4.437e-05	3.03	S1	SL	HCFRU	0.82		C		I
																												Chaetodon lunula	CHLU	3.4e-05	3	S1	SL	PEARL HARBOR STUDY	0.84		SI		I
																												Chaetodon miliaris	CHMI	7.7e-05	2.89	S1	SL	HCFRU	0.84		Z		E
																												Chaetodon multicinctus	CHMU	4.9e-05	3.01	S1	SL	HCFRU	0.83		C		E
																												Chaetodon ornatissimus	CHOR	4.8e-05	3.07	S1	SL	HCFRU	0.82		C		I
																												Chromis ovalis	CHOV	4.7e-05	2.99	R	SL	HCFRU	0.75		Z		E
																												Chlorurus perspicillatus	CHPE	4.6e-05	2.98	S2	SL	HCFRU	0.89		H		E
																												Chaetodon quadrimaculatus	CHQU	2.9e-05	3.16	S1	SL	HCFRU	0.83	CHUN USED	C		I
																												Chaetodon reticulatus	CHRE	2.859e-05	3.16	S1	SL	HCFRU	0.8	CHUN USED	C		I
																												Chlorurus sordidus	CHSO	6.8e-06	3.35	S2	SL	HCFRU	0.88		H		I
																												Chaetodon tinkeri	CHTI	2.859e-05	3.16		SL	HCFRU	0.87	CHUN USED	SI		I
																												Chaetodon trifascialis	CHTR	8.17e-05	2.758	S1	TL	Letourneur et al. 1998	1	Converted to mm	C		I
																												Chaetodon unimaculatus	CHUN	2.9e-05	3.16	S1	SL	HCFRU	0.82		C		I
																												Chromis vanderbilti	CHVA	4.7e-05	2.99	R	SL	HCFRU	0.78	CHOV USED	Z		I
																												Chromis verater	CHVE	4.7e-05	2.99	R	SL	HCFRU	0.78	CHOV USED	Z		E
																												Cheilodactylus vittatus	CHVI	1.389e-05	3.12	S1	SL	HCFRU	0.8		MI		I
																												Cirrhitops fasciatus	CIFA	3.7e-06	3.52	R	SL	HCFRU	0.84		MI		I
																												Cirrhilabrus jordani	CIJO	0.0025298	1.9	S1	SL	HCFRU	0.82	HAOR USED	Z		E
																												Cirripectes obscurus	CIOB	2.57e-05	2.906	R	SL	Letourneur et al. 1998	0.78	CIRR. STIG. USED	H		E
																												Cirrhitus pinnulatus	CIPI	1.8e-05	3.19	S1	SL	HCFRU	0.84		MI		I
																												Cirripectes vanderbilti	CIVA	2.57e-05	2.906	R	SL	Letourneur et al. 1998	0.78	CIRR. STIG. USED	H		E
																												Coris ballieui	COBA	5.51e-06	3.29	S1	SL	HCFRU	0.83	COFL used	MI		E
																												Conger cinereus	COCI	4.09e-06	2.86	R	SL	HCFRU	0.95		P		I
																												Coris flavovittata	COFL	5.5e-06	3.29	S2	SL	HCFRU	0.85		MI		E
																												Coris gaimard	COGA	5.5e-06	3.29	S1	SL	HCFRU	0.86	COFL USED	MI		I
																												Coris venusta	COVE	8.5e-06	3.21	S1	SL	HCFRU	0.86		MI		E
																												Ctenochaetus hawaiiensis	CTHA	3.6e-05	3.12	S1	SL	HCFRU	0.82	CTST USED	D		I
																												Ctenochaetus strigosus	CTST	3.6e-05	3.12	S1	SL	HCFRU	0.8		D		I
																												Cymolutes lecluse	CYLE	2.347e-05	2.98	S1	SL	HCFRU	0.86		MI		E
																												Dascyllus albisella	DAAL	1.7e-05	3.32	S1	SL	HCFRU	0.79		Z		E
																												Desmoholacanthus arcuatus	DEAR	0.00019158	2.78	S1	SL	HCFRU	0.89		SI		E
																												Dendrochirus barberi	DEBA	4.04e-05	3	R	SL	HCFRU	0.79		MI		E
																												Decapterus macarellus	DEMA	5.6e-06	3.14	T	TL	FISHBASE	1		Z		I
																												Diodon holocanthus	DIHO	0.00037	2.71	S1	SL	HCFRU	0.86		MI		I
																												Diodon hystrix	DIHY	0.00037	2.71	S1	SL	HCFRU	0.86	DIHO USED	MI		I
																												Doryrhamphus excisus	DOEX	3.6e-06	2.75	S1	SL	HCFRU	0.95	DORY. MELANOPEURA USED	Z		I
																												Echidna nebulosa	ECNE	6.7e-07	3.21	S1	SL	HCFRU	0.95	GYM. STEINDACHNERI USED	MI	C	I
																												Elagatis bipinnulata	ELBI	0.0001623	2.92	T	SL	SCHROEDER	0.71	converted to mm	P		I
																												Entomacrodus marmoratus	ENMA	3.01e-06	3.54	R	SL	HCFRU	0.78	CIRR. STIG. USED	H		E
																												Epibulus insidiator	EPIN	0.00011601	2.81	S2	SL	HCFRU	0.79		MI		I
																												Epinephelus quernus	EPQU	8.001e-05	2.87	S1	SL	HCFRU	0.85		P		E
																												Euthynnus affinis	EUAF	3.7e-05	2.908	T	SL	FISHBASE	0.9	converted to mm	P		I
																												Evistias acutirostris	EVAC	0.00054	2.49	T	TL	UENO	1		MI		I
																												Exallias brevis	EXBR	9.7e-07	3.84	R	SL	HCFRU	0.79	PAAR USED	C		I
																												Fistularia commersonii	FICO	3.6e-06	2.75	S2	SL	HCFRU	0.85		P		I
																												Foa brachygramma	FOBR	3.185e-05	2.97	R	SL	HCFRU	0.82		MI		I
																												Forcipiger flavissimus	FOFL	9.9e-06	3.17	S1	SL	HCFRU	0.85		SI		I
																												Forcipiger longirostris	FOLO	9.9e-06	3.17	S1	SL	HCFRU	0.85	FOFL USED	MI		I
																												Genicanthus personatus	GEPE	0.0001916	2.78	S1	SL	HCFRU	0.8	DEAR used	Z		E
																												Gnathanodon speciosus	GNSP	5.6e-05	2.84	T	SL	FISHBASE	0.87		MI		I
																												Gobiidae species	GOSP	1.02e-05	3.23	S1	SL	HCFRU	0.82	EVEP USED	SI		I
																												Gomphosus varius	GOVA	0.00023	2.49	S1	SL	HCFRU	0.82		MI		I
																												Gunnellichthys curiosus	GUCU	5.7e-07	3.549	S1	FL	LETOURNEUR ET AL 1998	0.9	PLAGIO. RHINO. USED	Z		I
																												Gymnothorax eurostus	GYEU	1.2e-06	3.12	R	SL	HCFRU	0.85		MI	C	I
																												Gymnothorax flavimarginatus	GYFL	6.7e-06	2.87	R	SL	HCFRU	0.85		P	C	I
																												Gymnothorax meleagris	GYME	4e-07	3.24	R	SL	HCFRU	0.85		P	C	I
																												Gymnothorax rueppelliae	GYRU	6.7e-06	2.87	R	SL	HCFRU	0.85		MI	C	I
																												Gymnothorax steindachneri	GYST	6.7e-07	3.21	R	SL	HCFRU	0.85		P	C	E
																												Gymnothorax undulatus	GYUN	4e-07	3.24	R	SL	HCFRU	0.85		P	C	I
																												Gymnomuraena zebra	GYZE	6.7e-07	3.21	R	SL	HCFRU	0.85		MI	C	I
																												Halichoeres ornatissimus	HAOR	0.00253	1.9	S1	SL	HCFRU	0.86		MI		I
																												Heteropriacanthus cruentatus	HECR	5.9e-05	2.86	R	SL	HCFRU	0.84		Z		I
																												Hemiramphus depauperatus	HEDE	0.0002031	2.356	T	TL	FISHBASE	1	Hemiramphus brasiliensis used	H		I
																												Heniochus diphreutes	HEDI	2.35e-05	3.061	S1	TL	LETOURNEUR ET AL 1998	1		Z		I
																												Hemitaurichthys polylepis	HEPO	7.706e-05	2.89	S1	SL	HCFRU	0.84	CHMI USED	Z		I
																												Hemiramphus species	HESP	0.0002031	2.356	T	TL	FISHBASE	1	Hemiramphus brasiliensis used	H		I
																												Hyporhamphus acutus	HYAC	0.0002031	2.356	T	TL	FISHBASE	1	Hemiramphus brasiliensis used	H		I
																												Iracundus signifer	IRSI	1.2e-05	3.32	R	SL	HCFRU	0.8	SCBA USED	MI		I
																												Istiblennius zebra	ISZE	6.9e-06	3.25	R	SL	HCFRU	0.8	GNAN USED	H
																												Kuhlia sandvicensis	KUSA	1.5e-05	3.118	R	SL	TESTER AND TANAKA 1953	0.8		Z		E
																												Kyphosus bigibbus	KYBI	3.2e-05	3.02	S2	SL	HCFRU	0.78		H
																												Kyphosus cinerascens	KYCI	3.2e-05	3.02	S2	SL	HCFRU	0.78	KYBI USED	H		I
																												Kyphosus species	KYSP	3.2e-05	3.02	S2	SL	HCFRU	0.78	KYBI USED	H
																												Kyphosus vaigiensis	KYVA	3.2e-05	3.02	S2	SL	HCFRU	0.78	KYBI USED	H
																												Lactoria fornasini	LAFO	2.544e-05	3.18	S1	SL	HCFRU	0.83	OSME USED	SI		I
																												Labroides phthirophagus	LAPH	1.1e-05	3	R	SL	PEARL HARBOR STUDY	0.82		P		E
																												Lutjanus fulvus	LUFU	1.9e-05	3	S1	SL	PEARL HARBOR STUDY	0.82		MI		X
																												Lutjanus kasmira	LUKA	1.8e-06	3.57	S2	SL	HCFRU	0.84		MI		X
																												Manta alfredi	MAAL	4.37e-06	3.13	T	TL	FISHBASE	1	AETOBATIS NARINARI USED	Z	C	I
																												Malacanthus brevirostris	MABR	4.09e-06	2.86	S1	SL	HCFRU	0.87	COCI USED	MI		I
																												Macropharyngodon geoffroyi	MAGE	6.5e-05	2.9	S1	SL	HCFRU	0.82		MI		E
																												Melichthys niger	MENI	0.0002	2.71	S1	SL	HCFRU	0.89		H		I
																												Melichthys vidua	MEVI	0.00046	2.58	S1	SL	HCFRU	0.89		H		I
																												Microcanthus strigatus	MIST	9.5e-05	2.84	S1	SL	HCFRU	0.85	CHFR USED	MI		I
																												Monotaxis grandoculis	MOGR	1.1e-05	3.23	S2	SL	HCFRU	0.85		MI		I
																												Mugil cephalus	MUCE	7e-05	2.888		SL	LEBER OI	0.81		D		I
																												Mulloidichthys flavolineatus	MUFL	4.1e-05	2.89	S1	SL	HCFRU	0.85		MI		I
																												Mulloidichthys pflugeri	MUPF	2e-05	3.1	S2	SL	HCFRU	0.85	PAPO USED	P		I
																												Mulloidichthys vanicolensis	MUVA	9.4e-06	3.2	S1	SL	HCFRU	0.85		MI		I
																												Myripristis amaena	MYAM	4.864e-05	2.96	R	SL	HCFRU	0.83		Z		I
																												Myripristis berndti	MYBE	6.9e-05	2.87	R	SL	HCFRU	0.83		Z		I
																												Myripristis chryseres	MYCH	6.9e-05	2.87	R	SL	HCFRU	0.83	MYBE USED	Z		I
																												Myripristis kuntee	MYKU	6.9e-05	2.87	R	SL	HCFRU	0.83	MYBE USED	Z		I
																												Myrichthys magnificus	MYMA	2e-08	3.54		SL	HCFRU	0.9	SCUTICARIA TIGRINUS USED	MI		E
																												Myripristis vittata	MYVI	6.9e-05	2.87	R	SL	HCFRU	0.83	MYBE USED	Z		I
																												Naso annulatus	NAAN	7.774e-05	2.84	T	SL	HCFRU	0.8	NAUN USED	Z		I
																												Naso brevirostris	NABR	7.774e-05	2.84	T	SL	HCFRU	0.9	NAUN USED	Z		I
																												Naso hexacanthus	NAHE	7.774e-05	2.84	S1	SL	HCFRU	0.87	NAUN USED	Z		I
																												Naso lituratus	NALI	2.2e-05	3.1	S2	SL	HCFRU	0.82		H		I
																												Naso	NASP	7.774e-05	2.84	S2	SL	HCFRU	0.82	NAUN USED	H		I
																												Naso unicornis	NAUN	7.8e-05	2.84	S2	SL	HCFRU	0.85		H		I
																												Neoniphon aurolineatus	NEAU	5.836e-05	2.84	S1	SL	HCFRU	0.85	NESA USED	MI		I
																												Nemateleotris magnifica	NEMA	4.58e-05	2.72	S1	TL	LETOURNEUR ET AL 1998	1	PRIOLEPIS CINCTUS USED	Z		I
																												Neoniphon sammara	NESA	5.836e-05	2.84	R	SL	HCFRU	0.85		MI		I
																												Neomyxus leuciscus	NELE	7e-05	2.89	T	SL	LEBER OI	0.81
																												Novaculichthys taeniourus	NOTA	1.3e-05	3.19	S1	SL	HCFRU	0.85	ANCU USED	MI		I
																												Oplegnathus fasciatus	OPFA	2.67e-05	2.978	T	TL	UENO	1		MI		I
																												Oplegnathus punctatus	OPPU	3.2e-05	3.02	T	TL	UENO	1		MI		I
																												Ostracion meleagris	OSME	2.5e-05	3.18	S1	SL	HCFRU	0.83		SI		I
																												Ostracion whitleyi	OSWH	2.5e-05	3.18	S1	SL	HCFRU	0.83	OSME USED	SI		I
																												Oxycheilinus bimaculatus	OXBI	1.2e-06	3.83	S1	SL	HCFRU	0.7		MI		I
																												Oxycirrhites typus	OXTY	1.813e-05	2.977	S1	TL	LETOURNEUR ET AL 1998	1	CIRRHITICHTYS FALCO USED	Z		I
																												Oxycheilinus unifasciatus	OXUN	1.6e-05	3.13	S1	SL	HCFRU	0.87		P		I
																												Paracirrhites arcatus	PAAR	9.7e-07	3.84	R	SL	HCFRU	0.87		MI		I
																												Parupeneus bifasciatus	PABI	1.1e-05	3.21	S1	SL	HCFRU	0.86		MI		I
																												Parupeneus cyclostomus	PACY	1.24e-05	3.14	S2	SL	HCFRU	0.8		P		I
																												Paracirrhites forsteri	PAFO	2.6e-05	3.08	R	SL	HCFRU	0.81		P		I
																												Parupeneus multifasciatus	PAMU	1.5e-05	3.12	S1	SL	HCFRU	0.84		MI		I
																												Parupeneus pleurostigma	PAPL	4.8e-05	2.89	S1	SL	HCFRU	0.87		MI		I
																												Parupeneus porphyreus	PAPO	2e-05	3.1	S1	SL	HCFRU	0.82		MI		E
																												Parapercis schauinslandi	PASC	1.64e-05	2.95	S1	TL	LETOURNEUR ET AL 1998	1	PERAPERCIS CYLINDRIEA USED	MI		I
																												Pervagor aspricaudus	PEAS	9.1e-05	2.79	S1	SL	HCFRU	0.82	PESP USED	H		I
																												Pervagor spilosoma	PESP	9.1e-05	2.79	S1	SL	HCFRU	0.82		H		E
																												Platybelone argalus	PLAR	7.6e-07	3.205	T	FL	FISHBASE	0.96	TYLOSURUS CROCODILUS USED	P		I
																												Plagiotremus ewaensis	PLEW	5.7e-07	3.549	R	FL	LETOURNEUR ET AL 1998	0.9	PLAGIO. RHINO. USED	P		E
																												Plagiotremus goslinei	PLGO	5.7e-07	3.549	R	FL	LETOURNEUR ET AL 1998	0.9	PLAGIO. RHINO. USED	P		E
																												Plectroglyphidodon imparipennis	PLIM	3.8e-05	3.1	R	SL	HCFRU	0.8	STFA USED	MI		I
																												Plectroglyphidodon johnstonianus	PLJO	3.8e-05	3.1	R	SL	HCFRU	0.8	STFA USED	C		I
																												Plectroglyphidodon sindonis	PLSI	3.807e-05	3.1	R	SL	HCFRU	0.8	STFA USED	H		E
																												Polydactylus sexfilis	POSE	1.744e-05	3	S2	SL	PEARL HARBOR STUDY	0.7		MI		I
																												Priolepis eugenius	PREU	4.58e-05	2.719	R	TL	LETOURNEUR ET AL 1998	1	P. CINCTUS USED	SI		E
																												Priacanthus meeki	PRME	2.8e-05	3.01	R	SL	HCFRU	0.84		Z		E
																												Pristilepis oligolepis	PROL	6.9e-05	2.87	R	SL	HCFRU	0.83	MYAM used	Z		I
																												Priacanthus species	PRSP	2.8e-05	3.01	R	SL	HCFRU	0.84		Z		I
																												Pseudanthias bicolor	PSBI	1.266e-05	3.085	S1	FL	LETOURNEUR ET AL 1998	0.85	P. HYPSELOSOMA USED	Z		E
																												Pseudojuloides cerasinus	PSCE	1.5e-05	3.12	S1	SL	HCFRU	0.8	THDU USED	MI		I
																												Pseduocaranx dentex	PSDE	1.673e-05	3.007	T	SL	Uchiyama and Tagami 1984	0.83	converted to mm	P		I
																												Pseudocheilinus evanidus	PSEV	1.6e-05	3.16	S1	SL	HCFRU	0.83	STBA USED	MI		I
																												Psilogobius mainlandi	PSMA	4.58e-05	2.72	R	TL	LETOURNEUR ET AL 1998	1	PRIOLEPIS CINCTUS USED	SI		E
																												Pseudocheilinus octotaenia	PSOC	1.6e-05	3.16	S1	SL	HCFRU	0.83	STBA USED	MI		I
																												Pseudocheilinus tetrataenia	PSTE	1.6e-05	3.16	S1	SL	HCFRU	0.83	STBA USED	MI		I
																												Pseudanthias thompsoni	PSTH	1.266e-05	3.09	S1	FL	LETOURNEUR ET AL 1998	0.85	P. HYPSELOSOMA USED	Z		E
																												Ptereleotris heteroptera	PTHE	6.93e-06	3.25	S1	SL	HCFRU	0.8	GNAN USED	Z		I
																												Pterois sphex	PTSP	1.449e-05	3.18	R	SL	HCFRU	0.8		P		E
																												Rhinecanthus aculeatus	RHAC	8.3e-05	2.86	S1	SL	HCFRU	0.87	SUBU USED	MI
																												Rhinecanthus rectangulus	RHRE	8.3e-05	2.86	S1	SL	HCFRU	0.87	SUBU USED	MI		I
																												Sargocentron diadema	SADI	1.6e-05	3.13	R	SL	HCFRU	0.87		MI		I
																												Sargocentron ensiferum	SAEN	0.00077604	2.46	R	SL	HCFRU	0.87	SATI USED	MI		I
																												Saurida flamma	SAFL	8.44e-06	3.11	S2	SL	HCFRU	0.79	SAGR USED	P		I
																												Saurida gracilis	SAGR	8.44e-06	3.11	S2	SL	HCFRU	0.79		P		I
																												Sargocentron punctatissimum	SAPU	1.614e-05	3.13	R	SL	HCFRU	0.87	SADI USED	MI		I
																												Sargocentron spiniferum	SASP	0.00077604	2.46	R	SL	HCFRU	0.82		MI		I
																												Sargocentron tiere	SATI	0.00077604	2.46	R	SL	HCFRU	0.82		MI		I
																												Sargocentron xantherythrum	SAXA	1.5e-05	3.15	R	SL	HCFRU	0.87		MI
																												Scorpaenopsis cacopsis	SCCA	4.2e-05	3.02	R	SL	HCFRU	0.84		P		E
																												Scorpaenopsis diabolus	SCDI	1.1e-05	3.33	R	SL	HCFRU	0.84		P		I
																												Scarus dubius	SCDU	8.6e-06	3.31	S2	SL	HCFRU	0.85		H		E
																												Scomberoides lysan	SCLY	9.1e-06	3	T	SL	PEARL HARBOR STUDY	0.8		P		I
																												Scorpaenodes parvipinnis	SCPA	1.9e-06	3.73	R	SL	HCFRU	0.83	S. KELLOGGI USED	MI		I
																												Scarus psittacus	SCPS	8.6e-06	3.31	S2	SL	HCFRU	0.85	SCDU USED	H		I
																												Scarus rubroviolaceus	SCRU	4.6e-05	2.98	S2	SL	HCFRU	0.89	CHPE USED	H		I
																												Scarus	SCSP	8.6e-06	3.31	S2	SL	HCFRU	0.85	SCPS USED	H		I
																												Scuticaria tigrinus	SCTI	2e-08	3.54	R	SL	HCFRU	0.9		P	C	I
																												Sebastapistes ballieui	SEBA	1.231e-05	3.32	R	SL	HCFRU	0.83		MI		E
																												Sebastapistes coniorta	SECO	2.105e-05	3.2	R	SL	HCFRU	0.83		MI		I
																												Selar crumenophthalmus	SECR	2.198e-05	3.23	T	TL	FISHBASE	1		Z		I
																												Seriola dumerili	SEDU	2.8e-05	2.96	T	SL	HCFRU	0.86		P		I
																												Sphyraena barracuda	SPBA	3.21e-05	2.92	T	TL	FISHBASE	1		P		I
																												Sphyrna lewini	SPLE	2.76e-06	3.07	T	TL	CLARKE 1971	1		P		I
																												Stethojulis balteata	STBA	1.6e-05	3.16	S1	SL	HCFRU	0.83		MI		E
																												Stegastes fasciolatus	STFA	3.8e-05	3.1	R	SL	HCFRU	0.8		H		I
																												Sufflamen bursa	SUBU	8.3e-05	2.86	S1	SL	HCFRU	0.87		MI		I
																												Sufflamen fraenatus	SUFR	8.3e-05	2.86	S2	SL	HCFRU	0.87	SUBU USED	MI		I
																												Synodus binotatus	SYBI	6.6e-06	3.16	S2	SL	HCFRU	0.85		P		I
																												Synodus dermatogenys	SYDE	5.27e-06	3.21	S2	SL	HCFRU	0.85	SYUL USED	P		I
																												Synodus species	SYSP	5.27e-06	3.21	S2	SL	HCFRU	0.85	SYUL used	P		I
																												Synodus ulae	SYUL	5.27e-06	3.21	S2	SL	HCFRU	0.85		P		I
																												Synodus variegatus	SYVA	6.6e-06	3.16	S2	SL	HCFRU	0.85	SYUL used	P		I
																												Taenianotus triacanthus	TATR	6.884e-05	2.92		SL	HCFRU	0.85		P		I
																												Thalassoma ballieui	THBA	1.2e-05	3.18	S2	SL	HCFRU	0.82		MI		E
																												Thalassoma duperrey	THDU	1.5e-05	3.12	S1	SL	HCFRU	0.82		MI		E
																												Thalassoma purpureum	THPU	8.97e-06	3.23	S1	SL	HCFRU	0.82		MI		I
																												Thalassoma quinquevittatum	THQU	1.5e-05	3.12	S1	SL	HCFRU	0.82	THDU USED	MI		I
																												Thalassoma trilobatum	THTR	3.6e-05	2.97	S2	SL	HCFRU	0.82	THPU USED	MI		I
																												Triaenodon obesus	TROB	5.8e-07	3.382	T	TL	Letourneur et al. 1998	1		P	A	I
																												Tylosurus crocodilus	TYCR	7.6e-07	3.205	T	FL	FISHBASE	0.96		P		I
																												Upeneus taeniopterus	UPTA	3.97e-06	3.309	S2	FL	LETOUTNEUR ET AL 1998	0.9	U. VITTATUS USED	MI		E
																												Xanthichthys auromarginatus	XAAU	0.00019824	2.71	S1	SL	HCFRU	0.89	MENI USED	Z		I
																												Xanthichthys mento	XAME	0.00019824	2.71	S1	SL	HCFRU	0.89	MENI USED	Z		I
																												Xyrichtys niger	XYNI	1e-05	3	R	TL	FISHBASE	1	X. SPLENDENS USED	MI		I
																												Xyrichtys niveilatus	XYNV	1e-05	3	R	TL	FISHBASE	1	X. SPLENDENS USED	MI		I
																												Xyrichtys pavo	XYPA	1e-05	3	R	TL	FISHBASE	1	X. SPLENDENS USED	MI		I
																												Xyrichtys umbrilatus	XYUM	1e-05	3	R	TL	FISHBASE	1	X. SPLENDENS USED	MI		E
																												Zanclus cornutus	ZACO	9.5e-05	2.87	S1	SL	HCFRU	0.85		SI		I
																												Zebrasoma flavescens	ZEFL	0.00054	2.49	S1	SL	HCFRU	0.91		H		I
																												Zebrasoma veliferum	ZEVE	0.00054	2.49	S1	SL	HCFRU	0.91	ZEFL USED	H		I

## Sheet: Calculations
% Endemic, Introduced, Indigenous						% Trophic level												% Scaridae
E	3		I	1		Z	3		H	1		P	1		SI	1		SCSP	40		SCSP	40
	9			7			9			7			1		SUM	1			20			20
	1			9			1			9			1			0.00260417			30			30
	10			15			10			15		SUM	3						15			15
	3			40			3			40			0.0078125					SCPS	10			105
	2			20			2			20									35			0.273438
	11			30			11			30									20
	33			15			33			15									58		SCPS	10
SUM	72			1		SUM	72			1								CHSO	3			35
% endemic and Z trophic level	0.1875			5			0.1875			5									3			20
				1						1									2			58
				3						3									11			123
				3						3									20			0.320312
				2						2									267
				11						11									0.695312		DAAL	3
				20						20												9
				1						1												1
				1						1												10
				1						10												3
				1						35												26
				1						20												0.0677083
				10						58
				35					SUM	308
				20						0.802083											ABAB	2
				58																		11
				1																		33
				312																		46
			% Indigenous (or Introduced)	0.8125																		0.119792
												DAAL = Dascyllus albisella			Pomacentridae
												ABAB = Abudefduf abdominalis			Pomacentridae
												ACDU = Acanthurus dussumieri			Acanthuridae
												SCSP = Scarus			Scaridae						ACDU	1
												ZEVE = Zebrasoma veliferum			Acanthuridae							7
												CHSO = Chlorurus sordidus			Scaridae							9
												CAIG = Caranx ignobilis			Carangidae							15
												CAME = Caranx melampygus			Carangidae							32
												ACTR = Acanthurus triostegus			Acanthuridae							0.0833333
												ZEFL = Zebrasoma flavescens			Acanthuridae
												SCPS = Scarus psittacus			Scaridae
												GOSP = Gobiidae species			Gobiidae
																					ZEVE	1
																						5
																						1
																						7
																						0.0182292
																					CHSO	3
																						3
																						2
																						11
																						20
																						39
																						0.101562
																					CAIG	1
																						1
																						2
																					CAME	1
																						1
																					ACTR	1
																						1
																					ZEFL	1
																						1
																					GOSP	1
																						1

## Sheet: Summary
2016
Species	COUNT	MinTL (cm)	MaxTL (cm)	AvgTL (cm)	TL to SL	AvgSL (cm)	AvgSL (mm)	a	b	W (Biomass, g )	Total Biomass (g)	Tot Biomass (kg)	mT	meters2	hectare	mT/hectare	mT/km2	Trophic	Endemism
DAAL	3	10	10	10	0.79	7.9	79	1.7e-05	3.32	33.93	101.79	0.102	0.000102	125	0.0125	0.0081	0.8143	Z	E			DAAL = Dascyllus albisella			Pomacentridae
DAAL	9	12	12	12	0.79	9.48	94.8	1.7e-05	3.32	62.15	559.36	0.559	0.000559	125	0.0125	0.0447	4.4749	Z	E			ABAB = Abudefduf abdominalis			Pomacentridae
DAAL	1	8	8	8	0.79	6.32	63.2	1.7e-05	3.32	16.17	16.17	0.016	1.6e-05	125	0.0125	0.0013	0.1294	Z	E			ACDU = Acanthurus dussumieri			Acanthuridae
DAAL	10	11	11	11	0.79	8.69	86.9	1.7e-05	3.32	46.56	465.58	0.466	0.000466	125	0.0125	0.0372	3.7246	Z	E			SCSP = Scarus			Scaridae
DAAL	3	10	10	10	0.79	7.9	79	1.7e-05	3.32	33.93	101.79	0.102	0.000102	125	0.0125	0.0081	0.8143	Z	E			ZEVE = Zebrasoma veliferum			Acanthuridae
ABAB	2	14	14	14	0.77	10.78	107.8	0.00038	2.61	76.72	153.44	0.153	0.000153	125	0.0125	0.0123	1.2275	Z	E			CHSO = Chlorurus sordidus			Scaridae
ABAB	11	8	8	8	0.77	6.16	61.6	0.00038	2.61	17.81	195.88	0.196	0.000196	125	0.0125	0.0157	1.567	Z	E			CAIG = Caranx ignobilis			Carangidae
ABAB	33	15	15	15	0.77	11.55	115.5	0.00038	2.61	91.86	3031.35	3.031	0.003031	125	0.0125	0.2425	24.2508	Z	E			CAME = Caranx melampygus			Carangidae
ACDU	1	15	15	15	0.79	11.85	118.5	2e-05	3	33.28	33.28	0.033	3.3e-05	125	0.0125	0.0027	0.2662	H	I			ACTR = Acanthurus triostegus			Acanthuridae
ACDU	7	14	14	14	0.79	11.06	110.6	2e-05	3	27.06	189.41	0.189	0.000189	125	0.0125	0.0152	1.5152	H	I			ZEFL = Zebrasoma flavescens			Acanthuridae
ACDU	9	15	15	15	0.79	11.85	118.5	2e-05	3	33.28	299.52	0.3	0.0003	125	0.0125	0.024	2.3962	H	I			SCPS = Scarus psittacus			Scaridae
ACDU	15	14	14	14	0.79	11.06	110.6	2e-05	3	27.06	405.87	0.406	0.000406	125	0.0125	0.0325	3.247	H	I			GOSP = Gobiidae species			Gobiidae
SCSP	40	3	5	4	0.85	3.4	34	8.6e-06	3.31	1.01	40.34	0.04	4e-05	125	0.0125	0.0032	0.3227	H	I
SCSP	20	4	4	4	0.85	3.4	34	8.6e-06	3.31	1.01	20.17	0.02	2e-05	125	0.0125	0.0016	0.1614	H	I
SCSP	30	5	5	5	0.85	4.25	42.5	8.6e-06	3.31	2.11	63.33	0.063	6.3e-05	125	0.0125	0.0051	0.5066	H	I
SCSP	15	4	7	5.5	0.85	4.68	46.75	8.6e-06	3.31	2.89	43.41	0.043	4.3e-05	125	0.0125	0.0035	0.3473	H	I
ZEVE	1	15	15	15	0.91	13.65	136.5	0.00054	2.49	111.91	111.91	0.112	0.000112	125	0.0125	0.009	0.8953	H	I
ZEVE	5	8	8	8	0.91	7.28	72.8	0.00054	2.49	23.39	116.97	0.117	0.000117	125	0.0125	0.0094	0.9358	H	I
ZEVE	1	10	10	10	0.91	9.1	91	0.00054	2.49	40.78	40.78	0.041	4.1e-05	125	0.0125	0.0033	0.3262	H	I
CHSO	3	14	14	14	0.88	12.32	123.2	6.8e-06	3.35	68.56	205.67	0.206	0.000206	125	0.0125	0.0165	1.6454	H	I
CHSO	3	12	12	12	0.88	10.56	105.6	6.8e-06	3.35	40.91	122.72	0.123	0.000123	125	0.0125	0.0098	0.9817	H	I
CHSO	2	15	15	15	0.88	13.2	132	6.8e-06	3.35	86.38	172.77	0.173	0.000173	125	0.0125	0.0138	1.3821	H	I
CHSO	11	7	7	7	0.88	6.16	61.6	6.8e-06	3.35	6.72	73.96	0.074	7.4e-05	125	0.0125	0.0059	0.5917	H	I
CHSO	20	5	7	6	0.88	5.28	52.8	6.8e-06	3.35	4.01	80.23	0.08	8e-05	125	0.0125	0.0064	0.6419	H	I
CAIG	1	45	45	45	0.95	42.75	427.5	3.592e-05	2.92	1728.5	1728.5	1.729	0.001729	125	0.0125	0.1383	13.828	P	I
CAIG	1	20	20	20	0.95	19	190	3.592e-05	2.92	161.92	161.92	0.162	0.000162	125	0.0125	0.013	1.2953	P	I
CAME	1	40	40	40	0.93	37.2	372	2.4e-05	2.99	1164.49	1164.49	1.164	0.001164	125	0.0125	0.0932	9.3159	P	I
ACTR	1	12	12	12	0.8	9.6	96	5.5e-06	3.45	37.95	37.95	0.038	3.8e-05	125	0.0125	0.003	0.3036	H	I
ZEFL	1	16	16	16	0.91	14.56	145.6	0.00054	2.49	131.42	131.42	0.131	0.000131	125	0.0125	0.0105	1.0514	H	I
SCPS	10	7	10	8.5	0.85	7.23	72.25	8.6e-06	3.31	12.23	122.25	0.122	0.000122	125	0.0125	0.0098	0.978	H	I
SCPS	35	10	14	12	0.85	10.2	102	8.6e-06	3.31	38.28	1339.78	1.34	0.00134	125	0.0125	0.1072	10.7182	H	I
SCPS	20	12	14	13	0.85	11.05	110.5	8.6e-06	3.31	49.89	997.83	0.998	0.000998	125	0.0125	0.0798	7.9827	H	I
SCPS	58	6	8	7	0.85	5.95	59.5	8.6e-06	3.31	6.43	372.89	0.373	0.000373	125	0.0125	0.0298	2.9831	H	I
GOSP	1	3	3	3	0.82	2.46	24.6	1.02e-05	3.23	0.32	0.32	0	0	125	0.0125	0	0.0025	SI	I
	384			12.5882		10.82					12703.1					1.0164	101.624
		count	avg length	species	%herbivores	Indigenous	Introduced	Endemic	Scarids %	mT/km2	mT/hectare	Total Biomass (g)
Totals	2016	384	12.5882	12	0.802083	0.8125	0	0.1875	0.695312	101.624	1.0164	12703
	2012	146	10.1731	11	45.45	63.64	9.1	27.27	73.29	23.8935	0.238935	2986.69
	2008	148	7.40909	7	57.1429	71.4286	0	28.5714	66.8919	14.2642	0.142642	1.78302
	2005	8	2	1	0	100	0	0	0	0.0055	5.48e-05	0.0006849
